# Supplementary material for: Complete Chloroplast Genomes of 14 Subspecies of D. glomerata: Phylogenetic and Comparative Genomic Analyses
Source: Genes (Basel). 2022 Sep 9;13(9):1621. doi: 10.3390/genes13091621 (PMC9498378; doi:10.3390/genes13091621)
Supplement: Supplementary file 1 [file genes-13-01621-s001.zip]

Archive with 2 entries (2 files):
- Figure S1.png
- Supplementary Table.xlsx
