# Supplementary material for: Complete Chloroplast Genomes of 14 Subspecies of D. glomerata: Phylogenetic and Comparative Genomic Analyses
Source: Genes (Basel). 2022 Sep 9;13(9):1621. doi: 10.3390/genes13091621 (PMC9498378; doi:10.3390/genes13091621)
Supplement: Supplementary file 1 [file genes-13-01621-s001.zip › Supplementary Table.xlsx]

## Sheet: Table S1
Table S1. Gene composition within chloroplast genomes of Dactylis species
Category of Genes	Group of Genes	Name of Genes
Self-replication	Ribosomal RNA genes	rrn16(2), rrn23(2), rrn4.5(2), rrn5(2)
	Transfer RNA genes	trnA-UGC*(2), trnC-GCA, trnD-GUC, trnE-UUC, trnF-GAA,trnG-GCC, trnG-UCC*, trnH-GUG (2), trnI-CAU (2), trnI-CAU*(2), trnK-UUU*, trnL-CAA (2), trnL-UAA*, trnL-UAG, trnM-CAU, trnN-GUU (2), trnP-UGG, trnQ-UUG, trnR-ACG (2), trnR-UCU, trnS-GCU, trnS-GGA, trnS-UGA, trnT-GGU, trnT-UGU, trnV-GAC (2), trnV-UAC*, trnW-CCA, trnY-GUA, trnfM-CAU
	Small subunit of ribosome	rps11, rps12**(2), rps14, rps15(2), rps16*, rps19(2), rps2, rps3, rps4, rps8, rps18, rps7(2)
	Large subunit of ribosome	rpl14, rpl16*, rpl23(2), rpl16*, rpl2*(2), rpl16*, rpl2*(2), rpl20, rpl22, rpl32, rpl33, rpl36
	DNA-dependent RNA polymerase	rpoB, rpoA, rpoC1, rpoC2
Genes for photosynthesis	Subunits of NADH-dehydrogenase	ndhA*, ndhB* (2), ndhC, ndhD, ndhE, ndhF, ndhG, ndhH, ndhI, ndhJ, ndhK
	Subunits of photosystem I	psaA, psaB, psaC, psaI, psaCJ
	Subunits of photosystem II	psbA, psbB, psbC, psbD, psbE, psbF, psbH, psbI, psbJ, psbK, psbL, psbM, psbN, psbT, psbZ
	Subunits of cytochrome b/f complex	petA, petB*, petD*, petG, petL, petN
	Subunits of ATP synthase	atpA, atpB, atpE, atpF*, atpH, atpI
	Subunits of rubisco	rbcL
other genes	Maturase	matK
	Translation initiation factor	infA
	Protease	cIpP
	Envelope membrane protein	cemA
	C-type cytochrome synthesis gene	cssA
Genes of unknown function	Conserved hypothetical chloroplast ORF	ycf3**, ycf4, ycf15(2)ª
Genes*: genes with one intron; Genes**: genes with two introns; Gene (2): Number of copies of multi-copy genes; Genesª: represents the ycf15 is particular in D.g. subsp. hispanica.1

## Sheet: Table S2
Table S2. Summary of complete cp genomes of Dactylis subspecies
Subspecies	Genome size(bp)	Number of genes	IR length (bp)	LSC length (bp)	SSC length (bp)	GC content (%)	GC content in LSC (%)	GC content in SSC (%)	GC content in IR (%)	Protein-coding genes	tRNA	rRNA
D.g subsp. judaica	134976	129	21478	79751	12269	38.43	36.33	32.87	43.92	83	38	8
D.g subsp. ibizensis	134963	129	21472	79748	12271	38.44	36.34	32.87	43.94	83	38	8
D.g subsp. aschersoniana	134957	129	21472	79744	12269	38.43	36.32	32.87	43.93	83	38	8
D.g subsp. marina	134982	129	21472	79770	12268	38.42	36.31	32.87	43.93	83	38	8
D.g subsp. lusitanica	134993	129	21472	79773	12276	38.43	36.32	32.87	43.94	83	38	8
D.g subsp. smithii	134981	129	21471	76769	12270	38.43	36.32	32.85	43.94	83	38	8
D.g subsp. woronowii	134970	129	21479	79738	12274	38.42	36.32	32.87	43.92	83	38	8
D.g subsp. hispanica.1	134376	131	21236	79657	12247	38.44	36.34	32.82	44	85	38	8
D.g subsp. himalayensis	134954	129	21471	79740	12272	38.44	36.33	32.88	43.94	83	38	8
D.g subsp. lobata	134375	129	21236	79657	12246	38	36.34	32.83	44	83	38	8
D.g subsp. santai	134977	129	21472	79762	12271	38.43	36.32	32.87	43.93	83	38	8
D.g subsp. juncinella	134765	129	21472	79553	12268	38.43	36.31	32.87	43.95	83	38	8
D.g subsp. hispanica.2	134939	129	21472	79722	12273	38.43	36.33	32.84	43.93	83	38	8
D.g subsp. glomerata	134982	129	21472	79770	12268	38.42	36.31	32.87	43.93	83	38	8

## Sheet: Table S3
Table S3. Location and length of intron-containing genes of Dactylis subspecies cp genomes
Dactylis aschersoniana	Gene	Location	Exon I(bp)	Intron II(bp)	Exon II(bp)	Intron II(bp)	Exon III(bp)
	trnK-UUU	LSC	37	2502	35
	rps16	LSC	40	828	218
	trnG-UCC	LSC	23	679	48
	atpF	LSC	145	829	407
	ycf3	LSC	126	723	226	757	161
	trnL-UAA	LSC	35	550	50
	trnV-UAC	LSC	39	604	37
	rps12	IRa	114	-	232	542	29
	petB	LSC	6	756	642
	petD	LSC	8	737	475
	rpl16	LSC	9	868	402
	rpl2	IRb	391	663	431
	ndhB	IRb	777	712	756
	rps12	IRb	232	-	29	542	114
	trnI-GAU	IRb	37	806	35
	trnA-UGC	IRb	38	811	35
	ndhA	SSC	550	1007	539
	trnA-UGC	IRa	38	811	35
	trnI-GAU	IRa	37	806	35
	ndhB	IRa	777	712	756
	rpl2	IRa	391	663	431
D.g.subsp.glomerata	Gene	Location	Exon I(bp)	Intron II(bp)	Exon II(bp)	Intron II(bp)	Exon III(bp)
	trnK-UUU	LSC	37	2499	35
	rps16	LSC	40	828	218
	trnG-UCC	LSC	23	679	48
	atpF	LSC	145	829	407
	ycf3	LSC	126	723	226	757	161
	trnL-UAA	LSC	35	549	50
	trnV-UAC	LSC	39	604	37
	rps12	IRa	114	-	232	542	29
	petB	LSC	6	756	642
	petD	LSC	8	737	475
	rpl16	LSC	9	869	402
	rpl2	IRb	391	663	431
	ndhB	IRb	777	712	756
	rps12	IRb	232	-	29	542	114
	trnI-GAU	IRb	37	806	35
	trnA-UGC	IRb	38	811	35
	ndhA	SSC	550	1007	539
	trnA-UGC	IRa	38	811	35
	trnI-GAU	IRa	37	806	35
	ndhB	IRa	777	712	756
	rpl2	IRa	391	663	431
D.g.subsp.himalayensis	Gene	Location	Exon I(bp)	Intron II(bp)	Exon II(bp)	Intron II(bp)	Exon III(bp)
	trnK-UUU	LSC	37	2500	35
	rps16	LSC	40	828	218
	trnG-UCC	LSC	23	679	48
	atpF	LSC	145	828	407
	ycf3	LSC	126	723	226	757	161
	trnL-UAA	LSC	35	549	50
	trnV-UAC	LSC	39	604	37
	rps12	IRa	114	-	232	542	29
	petB	LSC	6	758	642
	petD	LSC	8	737	475
	rpl16	LSC	9	869	402
	rpl2	IRb	391	663	431
	ndhB	IRb	777	711	756
	rps12	IRb	232	-	29	542	114
	trnI-GAU	IRb	37	806	35
	trnA-UGC	IRb	38	811	35
	ndhA	SSC	550	1006	539
	trnA-UGC	IRa	38	811	35
	trnI-GAU	IRa	37	806	35
	ndhB	IRa	777	711	756
	rpl2	IRa	391	663	431
D.g.subsp.hispanica.1	Gene	Location	Exon I(bp)	Intron II(bp)	Exon II(bp)	Intron II(bp)	Exon III(bp)
	trnK-UUU	LSC	37	2499	35
	rps16	LSC	40	827	218
	trnG-UCC	LSC	23	679	48
	atpF	LSC	145	828	407
	ycf3	LSC	126	723	226	757	161
	trnL-UAA	LSC	35	549	50
	trnV-UAC	LSC	39	604	37
	rps12	IRa	114	-	232	542	29
	petB	LSC	6	756	642
	petD	LSC	8	737	475
	rpl16	LSC	9	869	402
	rpl2	IRb	391	663	431
	ndhB	IRb	777	712	756
	rps12	IRb	232	-	29	542	114
	trnI-GAU	IRb	37	806	35
	trnA-UGC	IRb	38	811	35
	ndhA	SSC	550	1009	539
	trnA-UGC	IRa	38	811	35
	trnI-GAU	IRa	37	806	35
	ndhB	IRa	777	712	756
	rpl2	IRa	391	663	431
D.g.subsp.hispanica.2	Gene	Location	Exon I(bp)	Intron II(bp)	Exon II(bp)	Intron II(bp)	Exon III(bp)
	trnK-UUU	LSC	37	2500	35
	rps16	LSC	40	828	218
	trnG-UCC	LSC	23	679	48
	atpF	LSC	145	827	407
	ycf3	LSC	126	723	226	757	161
	trnL-UAA	LSC	35	549	50
	trnV-UAC	LSC	39	604	37
	rps12	IRa	114	-	232	542	29
	petB	LSC	6	756	642
	petD	LSC	8	737	475
	rpl16	LSC	9	869	402
	rpl2	IRb	391	663	431
	ndhB	IRb	777	712	756
	rps12	IRb	232	-	29	542	114
	trnI-GAU	IRb	37	806	35
	trnA-UGC	IRb	38	811	35
	ndhA	SSC	550	1007	539
	trnA-UGC	IRa	38	811	35
	trnI-GAU	IRa	37	806	35
	ndhB	IRa	777	712	756
	rpl2	IRa	391	663	431
D.g.subsp.ibizensis	Gene	Location	Exon I(bp)	Intron II(bp)	Exon II(bp)	Intron II(bp)	Exon III(bp)
	trnK-UUU	LSC	37	2523	35
	rps16	LSC	40	828	218
	trnG-UCC	LSC	23	679	48
	atpF	LSC	145	830	407
	ycf3	LSC	126	723	226	757	161
	trnL-UAA	LSC	35	549	50
	trnV-UAC	LSC	39	604	37
	rps12	IRa	114	-	232	542	29
	petB	LSC	6	756	642
	petD	LSC	8	737	475
	rpl16	LSC	9	868	402
	rpl2	IRb	391	663	431
	ndhB	IRb	777	712	756
	rps12	IRb	232	-	29	542	114
	trnI-GAU	IRb	37	806	35
	trnA-UGC	IRb	38	811	35
	ndhA	SSC	550	1007	539
	trnA-UGC	IRa	38	811	35
	trnI-GAU	IRa	37	806	35
	ndhB	IRa	777	712	756
	rpl2	IRa	391	663	431
D.g.subsp.judaica	Gene	Location	Exon I(bp)	Intron II(bp)	Exon II(bp)	Intron II(bp)	Exon III(bp)
	trnK-UUU	LSC	37	2502	35
	rps16	LSC	40	828	218
	trnG-UCC	LSC	23	679	48
	atpF	LSC	145	829	407
	ycf3	LSC	126	724	226	758	161
	trnL-UAA	LSC	35	549	50
	trnV-UAC	LSC	39	604	37
	rps12	IRa	114	-	232	542	29
	petB	LSC	6	756	642
	petD	LSC	8	737	475
	rpl16	LSC	9	869	402
	rpl2	IRb	391	663	431
	ndhB	IRb	777	712	756
	rps12	IRb	232	-	29	542	114
	trnI-GAU	IRb	37	806	35
	trnA-UGC	IRb	38	811	35
	ndhA	SSC	550	1007	539
	trnA-UGC	IRa	38	811	35
	trnI-GAU	IRa	37	806	35
	ndhB	IRa	777	712	756
	rpl2	IRa	391	663	431
D.g.subsp.juncinella	Gene	Location	Exon I(bp)	Intron II(bp)	Exon II(bp)	Intron II(bp)	Exon III(bp)
	trnK-UUU	LSC	37	2497	35
	rps16	LSC	40	828	218
	trnG-UCC	LSC	23	679	48
	atpF	LSC	145	828	407
	ycf3	LSC	126	723	226	757	161
	trnL-UAA	LSC	35	549	50
	trnV-UAC	LSC	39	604	37
	rps12	IRa	114	-	232	542	29
	petB	LSC	6	763	642
	petD	LSC	8	737	475
	rpl16	LSC	9	903	402
	rpl2	IRb	391	663	431
	ndhB	IRb	777	712	756
	rps12	IRb	232	-	29	542	114
	trnI-GAU	IRb	37	806	35
	trnA-UGC	IRb	38	811	35
	ndhA	SSC	550	1006	539
	trnA-UGC	IRa	38	811	35
	trnI-GAU	IRa	37	806	35
	ndhB	IRa	777	712	756
	rpl2	IRa	391	663	431
D.g.subsp.lobata	Gene	Location	Exon I(bp)	Intron II(bp)	Exon II(bp)	Intron II(bp)	Exon III(bp)
	trnK-UUU	LSC	37	2499	35
	rps16	LSC	40	827	218
	trnG-UCC	LSC	23	679	48
	atpF	LSC	145	828	407
	ycf3	LSC	126	723	226	757	161
	trnL-UAA	LSC	35	549	50
	trnV-UAC	LSC	39	604	37
	rps12	IRa	114	-	232	542	29
	petB	LSC	6	756	642
	petD	LSC	8	737	475
	rpl16	LSC	9	869	402
	rpl2	IRb	391	663	431
	ndhB	IRb	777	712	756
	rps12	IRb	232	-	29	542	114
	trnI-GAU	IRb	37	806	35
	trnA-UGC	IRb	38	811	35
	ndhA	SSC	550	1008	539
	trnA-UGC	IRa	38	811	35
	trnI-GAU	IRa	37	806	35
	ndhB	IRa	777	712	756
	rpl2	IRa	391	663	431
D.g.subsp.lusitanica	Gene	Location	Exon I(bp)	Intron II(bp)	Exon II(bp)	Intron II(bp)	Exon III(bp)
	trnK-UUU	LSC	37	2522	35
	rps16	LSC	40	828	218
	trnG-UCC	LSC	23	679	48
	atpF	LSC	145	829	407
	ycf3	LSC	126	723	226	757	161
	trnL-UAA	LSC	35	549	50
	trnV-UAC	LSC	39	604	37
	rps12	IRa	114	-	232	542	29
	petB	LSC	6	756	642
	petD	LSC	8	737	475
	rpl16	LSC	9	868	402
	rpl2	IRb	391	663	431
	ndhB	IRb	777	712	756
	rps12	IRb	232	-	29	542	114
	trnI-GAU	IRb	37	806	35
	trnA-UGC	IRb	38	811	35
	ndhA	SSC	550	1008	539
	trnA-UGC	IRa	38	811	35
	trnI-GAU	IRa	37	806	35
	ndhB	IRa	777	712	756
	rpl2	IRa	391	663	431
D.g.subsp.santai	Gene	Location	Exon I(bp)	Intron II(bp)	Exon II(bp)	Intron II(bp)	Exon III(bp)
	trnK-UUU	LSC	37	2497	35
	rps16	LSC	40	829	218
	trnG-UCC	LSC	23	679	48
	atpF	LSC	145	829	407
	ycf3	LSC	126	723	226	757	161
	trnL-UAA	LSC	35	549	50
	trnV-UAC	LSC	39	604	37
	rps12	IRa	114	-	232	542	29
	petB	LSC	6	756	642
	petD	LSC	8	737	475
	rpl16	LSC	9	869	402
	rpl2	IRb	391	663	431
	ndhB	IRb	777	712	756
	rps12	IRb	232	-	29	542	114
	trnI-GAU	IRb	37	806	35
	trnA-UGC	IRb	38	811	35
	ndhA	SSC	550	1009	539
	trnA-UGC	IRa	38	811	35
	trnI-GAU	IRa	37	806	35
	ndhB	IRa	777	712	756
	rpl2	IRa	391	663	431
D.g.subsp.smithii	Gene	Location	Exon I(bp)	Intron II(bp)	Exon II(bp)	Intron II(bp)	Exon III(bp)
	trnK-UUU	LSC	37	2500	35
	rps16	LSC	40	828	218
	trnG-UCC	LSC	23	679	48
	atpF	LSC	145	828	407
	ycf3	LSC	126	723	226	757	161
	trnL-UAA	LSC	35	549	50
	trnV-UAC	LSC	39	604	37
	rps12	IRa	114	-	232	542	29
	petB	LSC	6	756	642
	petD	LSC	8	737	475
	rpl16	LSC	9	869	402
	rpl2	IRb	391	663	431
	ndhB	IRb	777	712	756
	rps12	IRb	232	-	29	542	114
	trnI-GAU	IRb	37	806	35
	trnA-UGC	IRb	38	811	35
	ndhA	SSC	550	1008	539
	trnA-UGC	IRa	38	811	35
	trnI-GAU	IRa	37	806	35
	ndhB	IRa	777	712	756
	rpl2	IRa	391	663	431
D.g.subsp.woronowii	Gene	Location	Exon I(bp)	Intron II(bp)	Exon II(bp)	Intron II(bp)	Exon III(bp)
	trnK-UUU	LSC	37	2500	35
	rps16	LSC	40	829	218
	trnG-UCC	LSC	23	679	48
	atpF	LSC	145	829	407
	ycf3	LSC	126	724	226	757	161
	trnL-UAA	LSC	35	549	50
	trnV-UAC	LSC	39	604	37
	rps12	IRa	114	-	232	542	29
	petB	LSC	6	756	642
	petD	LSC	8	737	475
	rpl16	LSC	9	869	402
	rpl2	IRb	391	663	431
	ndhB	IRb	777	712	756
	rps12	IRb	232	-	29	542	114
	trnI-GAU	IRb	37	806	35
	trnA-UGC	IRb	38	811	35
	ndhA	SSC	550	1012	539
	trnA-UGC	IRa	38	811	35
	trnI-GAU	IRa	37	806	35
	ndhB	IRa	777	712	756
	rpl2	IRa	391	663	431
D.g.subsp.marina	Gene	Location	Exon I(bp)	Intron II(bp)	Exon II(bp)	Intron II(bp)	Exon III(bp)
	trnK-UUU	LSC	37	2499	35
	rps16	LSC	40	828	218
	trnG-UCC	LSC	23	679	48
	atpF	LSC	145	829	407
	ycf3	LSC	126	723	226	757	161
	trnL-UAA	LSC	35	549	50
	trnV-UAC	LSC	39	604	37
	rps12	IRa	114	-	232	542	29
	petB	LSC	6	756	642
	petD	LSC	8	737	475
	rpl16	LSC	9	869	402
	rpl2	IRb	391	663	431
	ndhB	IRb	777	712	756
	rps12	IRb	232	-	29	542	114
	trnI-GAU	IRb	37	806	35
	trnA-UGC	IRb	38	811	35
	ndhA	SSC	550	1007	539
	trnA-UGC	IRa	38	811	35
	trnI-GAU	IRa	37	806	35
	ndhB	IRa	777	712	756
	rpl2	IRa	391	663	431

## Sheet: Table S4
Table S4. SSRs of Dactylis subspecies cp genomes
	Repeat unit	D.g.subsp. judaica	D.g.subsp. ibizensis	Dactylis aschersoniana	Dactylis marina	D.g.subsp. lusitanica	D.g.subsp. smithii	D.g.subsp. woronowii	D.g.subsp. hispanica.1	D.g.subsp. himalayensis	D.g.subsp. lobata	D.g.subsp. santai	D.g.subsp. juncinella	D.g.subsp. hispanica.2	Dactylis glomerata
Mono	A/T	118	115	116	116	116	115	116	117	117	117	116	116	116	116
	C/G	6	6	6	6	6	6	6	5	6	5	6	6	6	6
Di	AG/CT	1	1	1	1	1	1	1	1	1	1	1	1	1	1
	AT/AT	5	5	5	5	5	5	5	5	5	5	5	6	5	5
Tri	AGC/CTG	3	3	3	3	3	3	3	3	3	3	3	3	3	3
	AAG/CTT	17	17	17	17	17	17	17	17	17	17	17	17	17	17
	AAT/ATT	9	9	9	9	10	9	9	9	9	9	9	9	9	9
	AAC/GTT	11	11	11	11	11	11	11	11	11	11	11	11	11	11
	AGG/CTT	1	1	1	1	1	1	1	1	1	1	1	1	1	1
	ATC/ATG	1	1	1	1	1	1	1	1	1	1	1	1	1	1
Tetra	ACAG/CTGT	1	1	1	1	1	1	1	1	1	1	1	1	1	1
	AAAC/GTTT	4	4	4	4	4	4	4	4	4	4	4	4	4	4
	AAAG/CTTT	1	1	1	1	1	1	1	1	1	1	1	1	1	1
	AACG/CGTT	2	2	2	2	2	2	2	2	2	2	2	2	2	2
	AATT/AATT	1	1	1	1	1	1	1	1	1	1	1	1	1	1
	AAAT/ATTT	1	1	1	1	1	1	1	1	1	1	1	1	1	1
	AATG/ATTC	1	1	1	1	1	1	1	1	1	1	1	1	1	1
	ACAT/ATGT	1	1	1	1	1	1	1	1	1	1	1	1	1	1
Penta	AAAAC/GTTTT	1	0	1	1	1	1	1	1	1	1	1	1	0	1
Hexa	AAAAAT/ATTTTT	0	0	0	0	0	0	0	0	0	0	1	0	0	0

## Sheet: Table S5
Table S5. Comparison of the RNA editing sites in Dactylis subspecies cp genomes
Gene	Site	Nucleotide position	Condon pos	Edited codon	AA pos	Amino acid change	D.g subsp. aschersoniana	D.g subsp. ibizensis	D.g subsp. marina	D.g subsp. judaica	D.g subsp. woronowii	D.g subsp. smithii	D.g subsp. santai	D.g subsp. lusitanica	D.g subsp. lobata	D.g subsp. juncinella	D.g subsp. hispanica.1	D.g subsp. hispanica.2	D.g subsp. himalayensis	D.g subsp. glomerata
atpA	1	1	1	ATG(A)->CTG(C)	1	M->L	a	b	b	a	a	a	a	b	b	a	a	a	a	a
	2	1148	2	TCA(C)->TTA(T)	383	S->L	a	a	a	a	a	a	a	a	a	a	a	a	a	a
	3	1517	2	CAA(A)->CCA(C)	506	Q->P	b	a	b	b	b	a	a	a	a	b	b	b	b	b
atpB	1	1434	3	GTG(G)->GTC(C)	478	V->V	b	a	b	b	b	b	b	b	b	b	b	b	b	b
	2	925	1	TCT(T)->GCT(G)	309	S->A	b	b	a	b	b	b	b	b	b	b	b	b	b	b
	3	1009	1	GAC(G)->AAC(A)	337	D->N	b	b	b	a	b	b	b	b	b	b	b	b	b	b
	4	1214	2	ATT(T)->AAT(A)	405	I->N	b	b	b	b	a	b	b	b	b	b	b	b	b	b
	5	169	1	GAT(G)->TAT(T)	57	D->Y	b	b	b	b	b	a	b	b	b	b	b	b	b	b
	6	513	3	CTA(A)->CTC(C)	171	L->L	b	b	b	b	b	b	a	b	b	b	b	b	b	b
	7	1027	1	ACA(A)->TCA(T)	343	T->S	b	b	b	b	b	b	b	b	a	b	b	b	b	b
	8	657	3	GAA(A)->GAC(C)	219	E->D	b	b	b	b	b	b	b	b	b	b	b	b	a	a
	9	1215	3	ATT(T)->ATC(C)	405	I->I	b	b	b	b	b	b	b	b	b	b	b	b	a	a
atpF	1	139	1	GGA(G)->CGA(C)	47	G->R	a	b	a	b	a	b	a	a	a	b	a	a	a	a
	2	140	2	CGA(G)->CTA(T)	47	R->L	a	b	a	b	a	b	a	a	a	b	b	a	a	a
	3	141	3	CTA(A)->CTT(T)	47	L->L	b	b	a	b	b	b	a	b	a	a	b	a	b	b
	4	142	1	GTG(G)->CTG(C)	48	V->L	a	b	a	a	a	a	a	a	a	a	a	a	a	a
	5	143	2	CTG(T)->CCG(C)	48	L->P	b	b	b	b	b	b	b	b	b	b	b	b	a	a
	6	144	3	CTG(G)->CTT(T)	48	L->L	a	b	a	a	a	a	a	a	a	b	b	a	a	a
	7	549	3	AGA(A)->AGT(S)	183	R->S	b	b	b	b	b	b	b	b	b	b	b	b	a	a
	8	550	1	TAA(T)->GAA(G)	184	*->E	a	b	a	b	a	a	a	a	b	a	a	b	a	a
	9	551	2	TAA(A)->TTA(T)	184	*->L	b	a	b	b	b	a	b	b	b	b	b	b	b	b
	10	552	3	AAA(A)->AAT(T)	184	K->N	b	b	a	b	b	b	a	a	b	b	b	b	a	a
atpH	1	237	3	CCT(T)->CCA(A)	79	P->P	b	a	b	b	b	b	b	b	b	b	b	b	b	b
atpI	1	735	3	GGT(T)->GGC(C)	245	G->G	b	a	b	b	b	b	b	b	b	b	b	b	b	b
	2	163	1	CTC(C)->GTC(G)	55	L->V	b	b	b	b	b	b	a	b	b	b	b	b	b	b
	3	675	3	GGT(T)->GGA(A)	225	G->G	b	b	b	b	b	b	b	b	b	b	a	b	b	b
	4	676	1	ATT(A)->CTT(C)	226	I->L	b	b	b	b	b	b	b	b	b	b	a	b	b	b
ccsA	1	954	3	CCT(T)->CCC(C)	318	P->P	b	a	b	b	b	b	b	b	b	a	b	b	b	b
	2	231	3	TTC(C)->TTA(A)	77	F->L	b	b	a	a	b	b	b	b	b	b	b	b	b	b
	3	236	2	TCA(C)->TAA(A)	79	S->*	b	b	a	b	b	b	b	b	b	b	b	b	b	b
	4	665	2	CGT(G)->CAT(A)	222	R->H	b	b	b	b	a	b	b	b	b	b	b	b	b	b
	5	396	3	CAA(A)->CAC(C)	132	Q->H	b	b	b	b	b	a	b	b	b	b	b	b	b	b
	6	548	2	ACA(C)->ATA(T)	183	T->I	b	b	b	b	b	b	a	b	b	b	b	b	b	b
	7	525	3	AAG(G)->AAA(A)	175	K->K	b	b	b	b	b	b	b	a	b	b	a	b	b	b
	8	955	1	AAC(A)->GAC(G)	319	N->D	b	b	b	b	b	b	b	b	b	a	b	b	b	b
	9	113	2	CAT(A)->CGT(G)	38	H->R	b	b	b	b	b	b	b	b	b	b	a	b	b	b
	10	73	1	TAT(T)->CAT(C)	25	Y->H	b	b	b	b	b	b	b	b	b	b	b	a	b	b
	11	333	3	GGT(T)->GGC(C)	111	G->G	b	b	b	b	b	b	b	b	b	b	b	a	b	b
	12	821	2	ACA（C)->AAA(A)	274	T->K	b	b	b	b	b	b	b	b	b	b	b	b	a	a
matK	1	513	3	CGT(T)->CGC(C)	171	R->R	b	a	b	b	b	b	b	b	b	b	b	b	b	b
	2	1173	3	CCT(T)->CCC(C)	391	P->P	b	a	b	b	b	b	b	b	b	b	b	b	b	b
	3	1258	1	CAT(C)->TAT(T)	420	H->Y	b	a	b	b	b	b	a	b	a	b	a	a	b	b
	4	1011	3	TAC(C)->TAT(T)	337	Y->Y	b	b	b	b	b	b	a	b	b	b	a	a	b	b
	5	669	3	TAT(T)->TAC(C)	223	Y->Y	b	b	b	b	b	b	b	b	a	b	b	b	b	b
	6	672	3	GAA(A)->GAG(G)	224	E->E	b	b	b	b	b	b	b	b	a	b	b	b	b	b
	7	451	1	TCA(T)->CCA(C)	151	S->P	b	b	b	b	b	b	b	b	b	a	b	b	b	b
	8	436	1	TAT(T)->CAT(C)	146	Y->H	b	b	b	b	b	b	b	b	b	b	a	b	b	b
	9	791	2	GGT(G)->GTT(T)	264	G->V	b	b	b	b	b	b	b	b	b	b	a	b	b	b
	10	853	1	AGA(A)->GGA(G)	285	R->G	b	b	b	b	b	b	b	b	b	b	a	b	b	b
	11	1216	1	AAT(A)->CTT(C)	406	I->L	b	b	b	b	b	b	b	b	b	b	b	a	b	b
	12	442	1	GAT(G)->TAT(T)	148	D->Y	b	b	b	b	b	b	b	b	b	b	b	a	b	b
	13	203	2	CAG(A)->CCG(C)	68	Q->P	b	b	b	b	b	b	b	b	b	b	b	b	a	a
	14	356	2	CCC(C)->CTG(T)	119	P->L	b	b	b	b	b	b	b	b	b	b	b	b	a	a
ndhA	1	50	2	TCG(C)->TTG(T)	17	S->L	b	a	b	b	b	b	b	a	b	b	b	b	b	b
	2	51	3	TTG(G)->TTA(A)	17	L->L	b	a	b	b	b	b	b	b	b	b	b	b	b	b
	3	473	2	TCA(C)->TTA(T)	158	S->L	b	a	a	b	b	b	b	b	b	a	b	b	b	b
	4	548	2	CTA(T)->CGA(G)	183	L->R	b	a	b	b	b	b	b	b	b	b	a	b	b	b
	5	550	1	CTA(C)-TTA(T)	184	L->L	b	a	b	b	b	b	b	b	b	b	a	b	b	b
	6	563	2	TCA(C)->TTA(T)	188	S->L	b	a	b	b	b	b	b	b	b	b	b	b	b	b
	7	873	3	TTA(A)->TTC(C)	291	L->F	b	a	b	b	b	b	b	b	b	b	b	b	b	b
	8	865	1	TAT(T)->GAT(G)	289	Y->D	b	b	b	b	b	b	a	b	b	b	b	b	b	b
	9	621	3	ATT(T)->ATC(C)	207	I->I	b	b	b	b	b	b	b	b	b	a	b	b	b	b
	10	630	3	CAA(A)->CAG(G)	210	Q->Q	b	b	b	b	b	b	b	b	b	b	a	b	b	b
ndhC	1	13	1	CAC(C)->TAC(T)	5	H->Y	b	a	b	b	b	b	a	b	b	a	b	b	b	b
	2	264	3	GTA(A)->GTG(G)	88	V->V	b	b	b	b	b	a	b	b	b	b	b	b	b	b
ndhD	1	878	2	TCA(C)->TTA(T)	293	S->L	a	a	a	b	a	a	a	a	a	a	a	a	a	a
	2	1398	3	ATC(C)->ATT(T)	466	I->I	a	a	a	b	a	a	a	a	a	a	a	a	a	a
	3	1478	2	CTC(T)->CCC(C)	493	L->P	b	b	a	b	b	b	b	b	b	b	b	b	b	b
	4	1363	1	TTG(T)->GTG(G)	455	L->V	b	b	b	a	b	b	b	b	b	b	b	b	b	b
	5	1483	1	TCC(T)->CCC(C)	495	S->P	b	b	b	a	b	b	a	b	b	b	b	b	b	b
	6	1498	1	AAA(A)->GAA(G)	500	K->E	b	b	b	b	b	b	b	a	b	b	b	b	b	b
	7	581	2	GAA(A)->GGA(G)	194	E->G	b	b	b	b	b	b	b	b	b	b	a	b	b	b
	8	378	3	ATA(A)->ATC(C)	126	I->I	b	b	b	b	b	b	b	b	b	b	b	b	a	a
ndhF	1	62	2	TCA(C)->TTA(T)	21	S->L	a	a	a	a	a	a	a	a	a	a	a	a	a	a
	2	246	3	TCC(C)->TCT(T)	82	S->S	a	a	a	a	b	a	a	a	a	b	a	a	a	a
	3	2203	1	TTT(T)->CTT(C)	735	F->L	a	b	b	b	b	b	b	b	b	b	b	b	b	b
	4	774	3	ACC(C)->ACT(T)	258	T->T	b	a	b	b	b	b	b	b	b	b	b	b	b	b
	5	1391	2	AAT(A)->ATT(T)	464	N->I	b	a	b	b	b	b	b	b	b	b	b	b	b	b
	6	1493	3	ACA(C)->ATA(T)	498	T->I	b	a	b	a	a	b	a	b	b	b	a	a	b	b
	7	2199	3	TCT(T)->TCC(C)	733	S->S	b	a	b	b	b	b	b	b	b	b	b	b	b	b
	8	1284	3	TCG(G)->TCA(A)	428	S->S	b	b	a	b	b	b	b	b	b	b	b	b	b	b
	9	1654	1	TTT(T)->CTT(C)	552	F->L	b	b	a	b	b	b	b	b	b	b	b	a	a	a
	10	213	3	TAT(T)->TAC(C)	71	Y->Y	b	b	b	b	b	b	a	b	b	b	b	b	b	b
	11	2013	3	TTT(T)->TTC(C)	671	F->F	b	b	b	b	b	b	b	b	b	b	a	b	b	b
	12	1387	1	AAA(A)->CAA(C)	463	K->Q	b	b	b	b	b	b	b	b	b	b	b	a	b	b
	13	465	3	GGA(A)->GGG(G)	155	G->G	b	b	b	b	b	b	b	b	b	b	b	b	a	a
ndhG	1	347	2	CCA(C)->CTA(T)	116	P->L	a	a	b	b	b	b	b	a	b	a	a	b	a	a
ndhH	1	103	1	GAA(G)->AAA(A)	35	E->K	a	b	b	b	b	b	b	b	b	b	a	b	b	b
	2	670	1	TTA(T)->CTA(C)	224	L->L	b	a	b	b	b	b	b	b	b	b	b	b	b	b
	3	103	1	GAA(G)->AAA(A)	35	E->K	b	b	a	b	b	b	b	b	a	b	b	a	a	a
	4	39	3	GTT(T)->GTC(C)	13	V->V	b	b	b	b	b	b	a	b	b	b	b	b	b	b
	5	196	1	TAT(T)->AAT(A)	66	Y->N	b	b	b	b	b	b	b	b	a	b	b	b	b	b
	6	426	3	TAT(T)->TAC(C)	142	Y->Y	b	b	b	b	b	b	b	b	b	b	a	b	b	b
	7	582	3	ACA(A)->ACG(G)	194	T->T	b	b	b	b	b	b	b	b	b	b	b	b	a	a
ndhI	1	150	3	CCG(G)->CCA(A)	50	P->P	b	b	a	b	b	b	b	b	b	b	b	b	b	b
ndhJ	1	428	2	TTA(T)->TAA(A)	143	L->*	b	b	b	b	b	b	b	b	b	a	b	b	b	b
	2	84	3	GAA(A)->GAG(G)	28	E->E	b	b	b	b	b	b	b	b	b	b	b	a	b	b
	3	288	3	CCC(C)->CCT(T)	96	P->P	b	b	b	b	b	b	b	b	b	b	b	a	b	b
ndhK	1	128	2	CCA(C)->CTA(T)	43	P->L	a	a	a	a	a	a	a	a	a	a	a	a	a	a
	2	22	1	GAA(G)->TAA(T)	8	E->*	b	a	b	b	a	b	b	b	b	b	b	b	b	b
	3	615	3	AGG(G)->AGA(A)	205	R->R	b	b	b	b	a	b	b	b	b	b	b	b	b	b
petA	1	571	1	AGA(A)->CGA(C)	191	R->R	b	b	b	b	b	b	b	b	b	a	b	b	b	b
	2	564	3	AAC(C)->AAT(T)	188	N->N	b	b	b	b	b	b	b	b	b	b	a	b	b	b
	3	732	3	CCT(T)->CCC(C)	244	P->P	b	b	b	b	b	b	b	b	b	b	a	b	b	b
petB	1	571	1	TTG(T)->CTG(C)	191	L->L	b	b	b	b	b	b	b	b	b	b	a	b	b	b
	2	611	2	CCA(C)->CTA(T)	204	P->L	a	a	a	a	a	a	a	a	a	a	a	a	a	a
	3	645	3	TTA(A)->TTG(G)	215	L->L	b	b	b	b	b	b	b	b	b	a	b	b	b	b
	4	646	1	TAG(T)->AAG(A)	216	*->K	b	b	b	b	b	b	b	b	b	a	b	b	b	b
	5	5	2	AGT(G)->AAT(A)	2	S->N	b	b	a	b	b	b	b	b	b	b	b	b	b	b
	6	634	1	TCG(T)->CCG(C)	212	S->P	b	b	a	b	b	b	b	b	b	b	b	b	b	b
	7	491	2	CCT(T)->CTT(C)	164	P->L	b	b	b	a	b	b	b	b	b	b	b	b	b	b
	8	558	3	TTA(A)->TTC(C)	186	L->F	b	b	b	b	b	b	a	b	b	b	b	b	b	b
petD	1	450	3	CCG(G)->CCC(C)	150	P->P	b	b	a	b	b	b	a	b	b	b	a	a	a	a
	2	446	2	TTA(T)->TAA(A)	149	L->*	b	b	a	b	b	b	b	b	b	b	b	b	b	b
	3	396	3	GTT(T)->GTA(A)	132	V->V	b	b	b	b	b	b	b	b	b	b	b	a	b	b
psaA	1	645	3	ATT(T)->ATC(C)	215	I->I	b	b	a	b	b	b	a	b	b	b	a	a	a	a
	2	2209	1	ACA(A)->GCA(G)	737	T->A	b	b	b	b	b	b	b	b	b	b	a	b	b	b
	3	915	3	GCA(A)->GCG(G)	305	A->A	b	b	b	b	b	b	a	b	b	b	b	b	b	b
	4	1794	3	TAC(C)->TAT(T)	598	Y->Y	b	b	a	b	b	b	b	b	b	b	b	b	b	b
	5	436	1	CGA(C)->TGA(T)	146	R->*	b	b	b	b	b	b	b	b	b	b	b	a	b	b
	6	1278	3	CGC(C)->CGT(T)	426	R->R	b	b	b	a	b	b	b	b	b	b	b	b	b	b
	7	1292	2	CGA(G)->CCA(C)	431	R->P	b	b	b	b	b	b	b	a	b	b	b	b	b	b
psaB	1	1137	3	GCA(A)->GCG(G)	379	A->A	a	b	b	b	b	b	b	b	b	b	b	b	b	b
	2	159	3	CAG(G)->CAA(A)	53	Q->Q	b	a	b	b	b	b	b	b	b	b	b	b	b	b
	3	1890	3	CAG(G)->CAA(A)	630	Q->Q	b	a	b	b	b	b	b	b	b	b	b	b	b	b
	4	1155	3	GGG(G)->GGC(C)	385	G->G	b	b	b	b	a	b	b	b	b	b	b	b	b	b
	5	1445	2	AAT(A)->AGT(G)	482	N->S	b	b	b	b	b	b	b	b	a	b	b	b	b	b
	6	1982	2	TTT(T)->TAT(A)	661	F->Y	b	b	b	b	b	b	b	b	a	b	b	b	b	b
	7	81	3	ACT(T)->ACC(C)	27	T->T	b	b	b	b	b	b	b	b	b	b	b	b	a	a
	8	393	3	ACC(C)->ACT(T)	131	T->T	b	b	b	b	b	b	b	b	b	b	b	b	a	a
	9	576	3	GGG(G)->GGA(A)	192	G->G	b	b	a	b	b	b	b	b	b	b	b	a	a	a
	10	944	2	TTA(T)->TCA(C)	315	L->S	b	b	b	b	b	b	b	b	b	b	b	b	a	a
	11	1190	2	GAT(A)->GCT(C)	397	D->A	b	b	a	b	b	b	a	b	b	b	b	b	b	b
psaC	1	3	3	ATG(G)->ATC(C)	1	M->I	b	b	b	b	b	b	b	b	a	b	b	b	b	b
	2	4	1	TCA(T)->CCA(C)	2	S->P	b	b	b	b	b	b	b	b	a	b	b	b	b	b
	3	246	3	TGA(A)->TGG(G)	82	*->W	a	b	a	b	b	b	a	a	a	a	a	b	b	b
	4	244	1	TGA(T)->AGA(A)	82	*->R	b	b	b	a	b	b	b	b	b	b	b	a	b	b
	5	165	3	GAA(A)->GAG(G)	55	E->E	b	a	b	b	b	b	b	b	b	b	b	b	b	b
psbA	1	1061	2	TAA(A)->TGA(G)	354	*->*	b	a	a	b	b	a	b	b	b	a	a	b	b	b
	2	1059	3	GGA(A)->GGG(G)	353	G->G	b	b	b	b	a	b	a	b	b	b	b	a	b	b
	3	1060	1	TAA(T)->GAA(G)	354	*->E	b	a	a	b	a	b	a	b	b	a	a	a	b	b
	4	1062	3	GGA(A)->GGT(T)	354	G->G	b	a	a	b	a	b	a	b	b	a	a	b	b	b
	5	4	1	ACT(A)->CCT(C)	2	T->P	b	a	a	b	b	b	a	b	b	a	b	b	b	b
	6	1048	1	TCT(T)->CCT(C)	350	S->P	b	b	b	b	b	b	a	b	b	b	b	b	b	b
	7	1	1	ATG(A)->CTG(C)	1	M->L	b	a	b	b	b	b	b	b	b	a	a	b	b	b
	8	2	2	CTG(T)->CCG(C)	1	L->P	b	b	b	b	b	b	b	b	b	b	a	b	b	b
	9	3	3	CCG(G)->CCC(C)	1	P->P	b	a	b	b	b	b	b	b	b	a	a	b	b	b
	10	5	2	CCT(C)->CAT(A)	2	P->H	b	a	b	b	b	b	b	b	b	a	a	b	b	b
psbB	1	1518	3	GCA(A)->GCG(G)	506	A->A	a	a	b	b	b	b	b	b	b	b	b	b	b	b
	2	720	3	AGC(C)->AGT(T)	240	S->S	b	b	a	b	b	b	b	b	b	b	b	a	a	a
	3	1158	3	GCA(A)->GCG(G)	386	A->A	b	b	a	b	b	b	b	b	b	b	b	a	a	a
	4	1521	3	GTC(C)->GTG(G)	507	V->V	b	b	b	b	b	b	b	b	b	b	a	b	b	b
	5	1522	1	TGA(T)->AGA(A)	508	*->R	b	b	b	b	b	b	b	b	b	b	a	b	b	b
	6	1523	2	AGA(G)->ATA(T)	508	R->I	b	b	b	b	b	b	b	b	b	b	a	b	b	b
	7	3	3	ATG(G)->ATT(T)	1	M->I	b	a	b	b	b	a	b	b	b	b	b	b	b	b
	8	492	3	CCT(T)->CCG(G)	164	P->P	b	a	b	b	b	b	b	b	b	b	b	b	b	b
psbC	1	1413	3	CCT(T)->CCC(C)	471	P->P	b	a	a	a	b	b	b	a	a	a	a	a	a	a
	2	1416	3	CTT(T)->CTA(A)	472	L->L	b	b	b	b	b	b	b	b	b	a	b	b	b	b
	3	790	1	TTG(T)->CTG(C)	264	L->L	b	b	b	b	b	b	b	b	b	b	b	b	a	a
	4	792	3	CTG(G)->CTT(T)	264	L->L	b	b	b	b	b	b	b	b	b	b	b	b	a	a
	5	1415	2	CTT(T)->CAT(A)	472	L->H	b	b	b	b	b	b	b	b	b	b	a	b	a	a
	6	843	3	GTC(C)->GTT(T)	281	V->V	b	b	a	b	b	b	b	b	b	b	b	b	b	b
	7	1419	3	AAC(C)->AAG(G)	473	N->K	b	a	a	b	b	b	b	b	b	b	b	b	b	b
	8	3	3	ATG(G)->ATC(C)	1	M->I	b	b	b	b	b	a	b	b	b	b	b	b	b	b
	9	1420	1	TAA(T)->GAA(G)	474	*->E	b	b	b	b	b	a	b	b	b	b	b	b	b	b
psbD	1	3	3	ATG(G)->ATA(A)	1	M->I	a	a	a	a	a	a	a	a	a	a	a	a	a	a
	2	4	1	ACT(A)->TCT(T)	2	T->S	b	a	b	b	b	a	a	a	a	a	a	a	a	a
	3	531	3	GCA(A)->GCG(G)	177	A->A	b	b	b	b	b	b	b	b	b	b	b	b	a	a
	4	1060	1	TAA(T)->AAA(A)	354	*->K	a	a	a	a	a	b	a	a	b	a	a	a	a	a
	5	1062	3	AAA(A)->AAT(T)	354	K->N	a	b	b	b	a	b	a	a	b	a	a	a	a	a
	6	1056	3	GCT(T)->GCC(C)	352	A->A	b	b	b	b	b	a	b	a	b	b	b	a	b	b
	7	498	3	TCT(T)->TCC(C)	166	S->S	b	b	b	a	b	b	b	b	b	b	a	b	b	b
	8	1059	1	TAA(T)->GAA(G)	354	*->E	b	a	b	a	a	b	b	b	b	b	b	b	b	b
	9	5	2	TCT(C)->TGT(G)	2	S->C	b	b	b	b	b	b	b	b	a	b	b	b	b	b
psbE	1	218	2	TTA(T)->TCA(C)	73	L->S	b	b	a	b	b	b	b	b	b	b	b	b	b	b
	2	201	3	ACT(T)->ACC(C)	67	T->T	b	b	b	b	b	b	b	b	b	b	a	b	b	b
psbH	1	161	2	CTA(T)->CGA(G)	54	L->R	a	b	b	b	b	b	b	b	b	b	b	b	b	b
psbK	1	171	3	GCT(T)->GCC(C)	57	A->A	b	b	b	b	a	b	b	b	b	b	b	b	b	b
psbZ	1	50	2	TCA(C)->TTA(T)	17	S->L	b	b	a	b	b	b	b	b	b	b	b	b	b	b
rbcL	1	1	1	ATG(A)->CTG(C)	1	M->L	a	a	b	a	a	a	b	b	a	a	a	b	a	a
	2	2	2	CTG(T)->CAG(A)	1	L->Q	b	b	b	b	b	b	b	b	a	a	b	a	a	a
	3	3	3	CAG(G)->CAC(C)	1	Q->H	a	a	a	a	a	a	a	b	a	a	a	a	a	a
	4	4	1	TCA(T)->ACA(A)	2	S->T	a	a	b	a	a	a	b	b	a	b	a	b	b	b
	5	1415	2	GTA(T)->GAA(A)	472	V->E	b	a	b	b	a	b	b	a	b	b	a	b	a	a
	6	1416	3	GCA(A)->GCC(C)	472	A->A	b	a	b	b	b	b	b	b	b	b	b	b	b	b
	7	1050	3	CGC(C)->CGT(T)	350	R->R	b	b	a	b	b	b	b	b	b	b	b	b	b	b
	8	1413	3	CCG(G)->CCA(A)	471	P->P	a	b	b	b	b	b	b	b	b	b	b	b	b	b
rpl16	1	411	3	TAG(G)->TAC(C)	137	*->Y	a	b	b	b	b	b	b	b	b	b	b	b	b	b
rpl20	1	308	2	TCA(C)->TTA(T）	103	S->L	b	b	b	b	b	a	a	a	b	b	b	b	b	b
	2	357	3	AAT(T)->AAA(A)	119	N->K	b	b	b	b	b	b	a	b	b	b	b	b	b	b
	3	358	1	TAA(T)->AAA(A)	120	*->K	b	b	b	b	b	b	a	b	b	b	b	b	b	b
	4	360	3	AAA(A)->AAG(G)	120	K->K	b	b	b	b	b	b	a	b	b	b	b	b	b	b
rpl22	1	123	3	GCC(C)->GCA(A)	41	A->A	b	a	b	b	b	b	b	b	b	b	b	b	b	b
rpl32	1	128	2	GGC(G)->GCC(C)	43	G->A	b	a	b	b	b	b	b	b	b	b	b	b	b	b
	2	167	2	CAA(A)->CGA(G)	56	Q->R	b	b	b	b	b	b	b	b	a	b	b	b	b	b
rpl33	1	189	3	GAA(A)-GAC(C)	63	E->D	b	b	b	b	b	a	b	a	b	b	b	b	b	b
	2						b	b	b	b	b	b	b	b	b	b	b	b	b	b
rpl14	1	157	1	CTA(C)->TTA(T)	53	L->L	b	b	b	b	b	b	a	b	b	b	b	b	b	b
	2	149	2	CGA(G)->CAA(A)	50	R->Q	b	a	b	b	b	b	b	b	b	b	b	b	b	b
	3	362	2	GAA(A)->GCA(C)	121	E->A	b	b	b	b	b	a	b	b	b	b	b	b	b	b
rpoA	1	527	2	TCC(C)->TTC(T)	176	S->F	a	a	a	a	a	a	a	a	a	a	a	a	a	a
	2	1021	1	TAA(T)->AAA(A)	341	*->K	b	b	b	b	b	b	b	b	a	b	b	b	b	b
	3	920	2	CTT(T)->CGT(G)	307	L->R	b	b	b	b	a	b	b	b	b	b	b	b	b	b
	4	953	2	AGA(G)->AAA(A)	318	R->K	b	b	b	b	b	b	b	b	b	b	b	b	a	a
	5	387	3	TCC(C)->TTC(T)	129	S->F	b	b	a	b	b	b	b	b	b	b	b	a	a	a
	6	907	1	ACT(A)->GCT(G)	303	T->A	b	b	a	b	b	b	b	b	b	b	b	b	b	b
	7	444	3	GAG(G)->GAA(A)	148	E->E	b	b	b	a	b	b	b	b	b	b	b	b	b	b
	8	448	1	CAG(C)->TAG(T)	150	Q->*	b	b	b	a	b	b	b	b	b	b	b	b	b	b
	9	496	1	CAA(C)->AAA(A)	166	Q->K	b	b	b	a	b	b	b	b	b	b	b	b	b	b
	10	503	2	GGA(G)->GTA(T)	168	G->V	b	b	b	a	b	b	b	b	b	b	b	b	b	b
	11	535	1	GTT(G)->ATT(A)	179	V->I	b	b	b	a	b	b	b	b	b	b	b	b	b	b
rpoB	1	467	2	TCG(C)->TTG(T)	156	S->L	a	a	a	a	a	b	b	a	a	b	a	b	a	a
	2	545	2	TCA(C)->TTA(T)	182	S->L	a	a	a	a	b	b	b	a	a	a	a	b	a	a
	3	560	2	TCG(C)->TTG(T)	187	S->L	a	a	a	a	b	b	b	a	a	a	a	b	a	a
	4	572	2	GAA(A)->GGA(G)	191	E->G	b	b	b	a	b	b	b	b	b	b	b	b	b	b
	5	1133	2	TTA(T)->TCA(C)	378	L->S	b	b	b	a	b	b	b	b	b	b	b	b	b	b
	6	1134	3	TCA(A)->TCC(C)	378	S->S	b	b	b	a	b	b	b	b	b	b	b	b	b	b
	7	1387	1	TCT(T)->CCT(C)	463	S->P	b	b	b	a	b	b	b	b	b	b	b	b	b	b
	8	2217	3	GGC(C)->GGA(A)	739	G->G	b	b	b	b	b	b	b	b	b	b	b	a	b	b
	9	1527	3	AGA(A)->AGG(G)	509	R->R	b	b	b	b	b	b	b	b	b	b	b	b	a	a
	10	2593	1	TCC(T)-CCC(C)	865	S->P	b	b	b	b	b	b	b	b	b	b	b	b	a	a
	11	1059	3	CAA(A)->CAG(G)	353	Q->Q	b	b	b	b	a	b	b	b	b	b	b	b	b	b
	12	2584	1	GGA(G)->AGA(A)	862	G->R	b	b	b	b	b	a	b	b	b	b	b	b	b	b
	13	2607	3	GTT(T)->GTG(G)	869	V->V	b	b	b	b	b	a	b	b	b	b	b	b	b	b
	14	2640	3	GCG(G)->GCA(A)	880	A->A	b	b	b	b	b	a	b	b	b	b	b	b	b	b
	15	2782	1	CCG(C)->TCG(T)	928	P->S	b	b	b	b	b	a	b	b	b	b	b	b	b	b
rpoC1	1	2029	1	TAA(T)->AAA(A)	677	*->K	b	b	b	b	b	b	a	b	b	b	b	b	b	b
	2	750	3	TTG(G)->TTT(T)	250	L->F	b	b	b	a	b	b	b	b	b	b	b	b	b	b
	3	905	2	CGG(G)->CTG(T)	302	R->L	b	b	b	a	b	b	b	b	b	b	b	b	b	b
	4	1575	3	GGG(G)->GGA(A)	525	G->G	b	b	b	b	b	b	b	b	b	b	a	b	b	b
	5	237	3	GCG(G)->GCA(A)	79	A->A	b	b	b	b	b	b	b	b	b	b	b	a	b	b
	6	2017	1	TCA(T)->CCA(C)	673	S->P	b	b	b	b	b	b	b	b	b	b	b	b	a	a
	7	2025	3	ACT(T)->ACC(C)	675	T->T	b	b	b	b	b	b	b	b	b	b	b	b	a	a
	8	1873	1	ACT(A)->CCT(C)	625	T->P	b	b	b	b	b	b	b	b	b	a	b	b	b	b
	9	1044	3	GGT(T)->GGC(C)	348	G->G	b	b	b	b	b	b	b	b	a	b	b	b	b	b
	10	1258	1	ACT(A)->GCT(G)	420	T->A	b	b	b	b	b	b	b	b	a	b	b	b	b	b
	11	1373	2	CTG(T)->CCG(C)	458	L->P	b	a	b	b	b	b	b	b	b	b	b	b	b	b
	12	1812	3	CTG(G)->CTA(A)	604	L->L	b	a	b	b	b	b	b	b	b	b	b	b	b	b
	13	2010	3	CAG(G)->CAA(A)	670	Q->Q	b	a	b	b	b	b	b	b	b	b	b	b	b	b
	14	2029	1	TAA(T)->AAA(A)	677	*->K	b	a	b	b	b	b	b	b	b	b	b	b	b	b
rpoC2	1	1080	3	CCT(T)->CCA(A)	360	P->P	b	b	b	b	b	b	b	b	b	b	b	b	a	a
	2	3161	2	GAG(A)-GGG(G)	1054	E->G	b	b	b	b	b	b	b	b	b	b	b	b	a	a
	3	3173	2	AGA(G)->AAA(A)	1058	R->K	b	b	b	b	b	b	b	b	b	b	b	b	a	a
	4	855	3	GCG(G)->GCA(A)	285	A->A	b	b	b	b	b	b	b	b	b	b	a	b	b	b
	5	3510	3	ATT(T)->ATA(A)	1170	I->I	b	b	b	b	b	b	b	b	b	b	a	b	b	b
	6	3986	2	TCA(C)->TTA(T)	1329	S->L	a	b	b	b	b	a	a	a	b	b	a	b	b	b
	7	1631	2	GCG(C)->GGG(G)	544	A->G	b	b	b	a	b	b	b	b	b	b	b	b	b	b
	8	1640	2	CGA(G)->CAA(A)	547	R->Q	b	b	b	a	b	b	b	b	b	b	b	b	b	b
	9	316	1	GCG(G)->ACG(A)	306	A->T	b	b	a	b	b	b	b	b	b	b	b	b	b	b
	10	483	3	ATT(T)->ATC(C)	161	I->I	a	b	b	b	b	b	b	b	b	b	b	b	b	b
rps11	1	105	3	AAA(A)->AAG(G)	35	K->K	b	b	b	b	b	b	b	b	b	b	b	b	a	a
	2	408	3	CGA(A)->CGG(G)	136	R->R	b	b	b	b	b	b	b	b	b	b	a	b	b	b
rps14	1	224	2	AAC(A)->AGC(G)	75	N->S	b	b	b	b	b	b	b	b	b	b	b	a	b	b
	2	80	2	TTA(T)->TAA(A)	27	L->*	b	b	b	b	b	b	b	b	b	b	a	b	b	b
rps16	1	35	2	AAG(A)->ACG(C)	12	K->T	a	a	a	a	a	a	b	a	a	a	a	a	a	a
	2	36	3	ACG(G)->ACC(C)	12	T->T	a	b	b	a	a	a	b	a	a	b	a	a	a	a
	3	40	1	CAA(C)->TAA(T)	14	Q->*	a	a	a	a	a	a	b	a	a	a	a	a	a	a
	4	189	3	CCA(C)->CCG(G)	63	P->P	b	b	b	b	b	b	b	b	b	b	a	b	b	b
	5	34	1	AAG(A)->TAG(T)	12	K->*	b	b	b	b	b	b	a	a	b	b	b	b	a	a
	6	251	2	TTG(T)->TGG(G)	84	L->W	b	b	a	b	b	b	b	b	b	b	b	b	b	b
	7	258	3	TAA(A)->TAT(T)	86	*->Y	a	b	b	b	b	b	b	b	b	b	b	b	b	b
rps18	1	2	2	ATG(T)->AAG(A)	1	M->K	a	a	b	b	a	a	a	a	b	a	a	a	b	b
	2	3	1	AAG(G)->AAA(A)	3	K->K	a	b	a	b	a	a	a	a	b	a	b	a	a	a
	3	4	2	TAT(T)->AAT(A)	1	Y->N	a	b	a	b	b	a	a	b	b	a	b	a	a	a
	4	489	3	AAC(C)->AAT(T)	163	N->N	b	b	b	b	b	b	b	b	b	b	b	a	b	b
	5	506	2	GAT(A)->GGT(G)	169	D->G	b	b	b	b	b	b	b	b	b	b	b	a	b	b
rps2	1	384	3	GGC(C)->GGA(A)	128	G->G	b	b	b	b	b	b	b	b	b	b	b	b	a	b
	2	495	3	GTG(G)->GTA(A)	165	V->V	b	b	b	b	b	b	b	b	b	b	b	b	a	b
	3	417	3	GCA(A)->GCC(C)	139	A->A	b	a	b	b	b	b	b	b	b	b	b	b	b	b
	4	418	1	ATC(A)->CTC(C)	140	I->L	b	a	b	b	b	b	b	b	b	b	b	b	b	b
	5	591	3	CCG(G)->CCA(A)	197	P->P	b	b	b	b	b	b	b	b	b	b	a	a	b	b
rps3	1	30	3	TTC(C)->TTT(T)	10	F->F	b	a	b	b	b	b	b	b	b	a	b	b	b	b
	2	423	3	CCT(T)->CCA(A)	141	P->P	b	b	b	b	b	b	b	b	b	a	b	b	b	b
	3	288	3	CAC(C)->CAT(T)	96	H->H	b	b	b	b	b	b	a	b	b	b	b	b	b	b
	4	340	1	CAA(C)->AAA(A)	114	E->K	b	b	b	b	b	b	a	b	b	b	b	b	b	b
	5	306	3	GGC(C)->GGG(G)	102	G->G	b	a	b	b	b	b	b	b	b	b	b	b	b	b
rps4	1	555	3	GGT(T)->GGC(C)	185	G->G	b	b	b	a	b	b	b	b	b	b	b	b	b	b
	2	207	3	GTA(A)->GTG(G)	69	V->V	b	a	b	b	b	b	b	b	b	b	b	b	b	b
rps8	1	182	2	TCA(C)->TTA(T)	61	S->L	a	a	a	a	a	a	a	a	a	a	a	a	a	a
ycf3	1	185	2	ACG(C)->ATG(T)	62	T->M	b	a	a	b	a	a	a	a	b	a	a	a	b	b
	2	126	3	GGT(T)->GGG(G)	42	G->G	b	a	a	b	a	a	b	a	a	a	b	b	b	b
	3	44	2	TCC(C)->TTC(T)	15	S->F	b	b	b	b	b	b	b	b	a	b	b	b	b	b
ycf4	1	119	2	GCG(C)->GGG(G)	40	A->G	b	b	b	b	b	b	a	b	b	b	b	b	b	b
	2	50	2	CGA(G)->CAA(A)	17	R->Q	b	b	b	b	b	a	b	b	b	b	b	b	b	b
	3	442	1	GGC(G)->AGC(S)	148	G->S	b	b	b	b	b	a	b	b	b	b	b	b	b	b
	"a" indicates that it is completely edited; "b" represents unedited

## Sheet: Table S6
Table S6. The information of Dactylis glomerata subspecies
Plant Materials	Species	Origin	Group	Type	Ploidy
PI229472	Dactylis marina	Algeria	West of Mediterranean	Wild material	4
ABY-BC-4800-1980U	Dactylis glomerata subsp. judaica	Lebanon	East of Mediterranean	Wild material	2
PI237610	Dactylis glomerata subsp. woronowii	Iran	Central Asia	Wild material	4
PI237607	Dactylis glomerata subsp. smithii	Spain	West of Mediterranean	Wild material	2
PI368880	Dactylis glomerata subsp. santai	Algeria	West of Mediterranean	Wild material	2
PI237602	Dactylis glomerata subsp. lusitanica	Portugal	West of Mediterranean	Wild material	2
PI316209	Dactylis glomerata subsp. lobata	Bulgaria	East of Mediterranean	Uncertain improvement status	4
PI418678	Dactylis glomerata subsp. juncinella	Spain	West of Mediterranean	Wild material	4
PI237609	Dactylis glomerata subsp. ibizensis	Spain	West of Mediterranean	Wild material	2
PI253572	Dactylis glomerata subsp. hispanica.1	Portugal	West of Mediterranean	Wild material	4
PI535737	Dactylis glomerata subsp. hispanica.2	Libya	East of Mediterranean	Wild material	2
PI295271	Dactylis glomerata subsp. himalayensis	India	East Asia	Wild material	2
Baoxing	Dactylis glomerata	China	East Asia	Cultivar material	4
AKZ-NrGR-668	Dactylis aschersoniana	Polen	Northern Europe	Wild material	2
